# Supplementary material for: Comparative Micro-CT Analysis of Minimally Invasive Endodontic Systems Using 3D-Printed Replicas and Natural Teeth
Source: Materials (Basel). 2024 Oct 30;17(21):5279. doi: 10.3390/ma17215279 (PMC11547619; doi:10.3390/ma17215279)
Supplement: Supplementary file 1 [file materials-17-05279-s001.zip]

Archive with 1 entries (1 files):
- materials-3285142-supplementary.pdf
